# Supplementary material for: Arthrocentesis of Temporomandibular Joints—A Clinical Comparative Study
Source: Life (Basel). 2024 Dec 3;14(12):1594. doi: 10.3390/life14121594 (PMC11679531; doi:10.3390/life14121594)
Supplement: Supplementary file 1 [file life-14-01594-s001.zip]

Archive with 2 entries (2 files):
- life-3228084-supplementary.xlsx
- Suppl. data.- statistical analysis.pdf
