# Supplementary material for: Arthrocentesis of Temporomandibular Joints—A Clinical Comparative Study
Source: Life (Basel). 2024 Dec 3;14(12):1594. doi: 10.3390/life14121594 (PMC11679531; doi:10.3390/life14121594)
Supplement: Supplementary file 1 [file life-14-01594-s001.zip › life-3228084-supplementary.xlsx]

## Sheet: Arkusz1
		Number of patients	TMJ disorder	Age	Medication injected	VAS Before	MMO Before	Treatment	Volume of fluid used (ml)	Intracapsular medication application	VAS after 1st round	MMO after 1st	VAS 2	MMO 2	VAS 3	MMO 3	VAS 4	MMO 4	VAS 5	MMO 5	VAS 6	MMO 6	VAS Final	MMO Final	Further surgical treatment- artroscopy
		1	OA	55	HA	9	25	2 - needle	25	yes	8	27	6	29	5	27	5	28	6	30	5	31	5	31	yes
		2	OA	48	HA	8	35	2 - needle	35	yes	7	36	6	40	7	42	6	42	6	43	5	42	5	42	no
		3	OA	62	HA	7	37	2 - needle	55	yes	5	38	5	40	5	39	4	41	4	43	4	43	3	43	yes
		4	OA	46	HA	5	20	1 - needle	30	yes	5	25	3	28	3	25	3	27	2	32	2	32	2	32	no
		5	DD	40	HA	4	18	1 - needle	30	yes	3	27	3	28	2	30	2	35	1	37	1	40	1	40	yes
		6	DD	23	PRP	6	22	1 - needle	25	no	7	23	6	24	5	24	5	24	4	28	2	26	2	26	yes
		7	DD	24	PRP	4	24	1 - needle	35	no	4	26	4	26	3	28	2	31	2	34	0	35	0	35	no
		8	DD	33	HA	4	28	1 - needle	25	yes	3	33	3	34	2	33	1	35	1	35	0	38	0	38	no
		9	OA	47	HA	8	38	2 - needle	35	yes	6	40	5	40	5	40	6	41	6	39	4	42	4	42	no
		10	DD	31	HA	3	25	1 - needle	30	yes	2	35	3	35	2	36	1	37	0	40	0	44	0	44	no
		11	DD	20	PRP	4	23	1 - needle	25	no	2	25	2	30	1	27	2	29	0	36	0	36	0	36	no
		12	OA	54	HA	7	42	2 - needle	50	yes	7	43	7	43	7	42	5	44	5	46	5	46	4	46	no
		13	OA	46	PRP	7	43	2 - needle	30	yes	4	43	6	43	4	43	5	43	3	45	3	45	3	45	no
		14	DD	37	PRP	8	35	2 - needle	25	yes	7	34	7	36	6	36	6	36	4	40	3	41	2	42	no
		15	OA	51	HA	6	43	1 - needle	40	yes	4	43	4	45	5	43	4	44	4	44	3	43	3	45	no
		16	DD	26	HA	8	23	2 - needle	60	yes	4	28	4	30	6	26	5	30	5	34	2	38	2	39	no
		17	DD	34	PRP	3	25	1 - needle	45	no	3	27	3	32	1	30	0	32	0	37	0	42	0	44	no
		18	DD	35	HA	5	32	2 - needle	45	yes	4	35	4	36	4	35	4	3	2	38	0	41	0	43	no
		19	OA	53	HA	7	45	2 - needle	35	yes	6	48	5	48	7	48	5	48	4	49	2	49	2	48	no
		20	DD	27	HA	3	25	2 - needle	40	yes	2	29	2	29	2	34	0	37	1	41	0	40	0	40	no
		21	DD	18	HA	3	22	1 - needle	30	yes	3	28	2	29	2	25	0	30	0	32	0	36	0	37	no
		22	DD	18	HA	5	28	1 - needle	25	yes	3	33	5	35	4	35	3	38	4	40	2	41	1	40	no
		23	OA	46	HA	8	38	2 - needle	60	yes	6	40	5	41	5	35	5	36	4	36	4	37	3	34	yes
		24	DD	26	PRP	6	28	1 - needle	25	no	4	32	4	33	4	29	4	35	2	37	2	40	1	41	no
		25	DD	25	HA	5	28	1 - needle	25	yes	3	30	5	31	2	30	2	32	0	35	1	36	0	36	no
		26	OA	66	HA	6	38	2 - needle	60	yes	5	38	5	38	6	38	4	39	5	40	3	40	3	41	no
		27	OA	61	HA	7	42	1 - needle	50	yes	7	42	6	42	5	42	6	44	5	42	3	43	3	44	no
		28	DD	23	PRP	4	25	1 - needle	25	no	5	27	4	30	3	32	3	35	1	36	1	40	0	39	no
		29	OA	59	HA	6	38	2 - needle	40	yes	4	42	4	41	6	43	4	43	5	45	3	45	3	45	no
		30	OA	63	HA	6	46	2 - needle	50	yes	4	46	3	44	4	46	3	46	3	46	2	46	2	46	no
		31	OA	51	HA	7	42	2 - needle	40	yes	4	46	4	46	5	46	4	46	4	45	3	46	2	46	no
		32	OA	63	HA	6	34	2 - needle	60	yes	4	38	4	38	3	35	3	37	1	39	1	39	1	38	yes
		33	OA	74	HA	8	38	2 - needle	40	yes	7	39	6	39	6	40	5	41	5	40	4	42	2	42	no
		34	DD	33	HA	9	37	1 - needle	25	yes	7	42	6	43	7	36	7	39	5	40	5	40	5	40	yes
		35	OA	76	HA	7	42	1 - needle	30	yes	4	42	3	43	5	42	5	42	4	42	3	42	3	43	no
		36	DD	41	PRP	2	26	1 - needle	25	no	3	27	3	29	1	31	0	32	0	35	1	38	0	40	no
		37	OA	53	HA	6	38	2 - needle	50	yes	4	44	4	45	5	40	4	43	4	45	3	45	3	45	no
		38	DD	29	PRP	4	26	1 - needle	30	yes	2	30	3	33	3	31	1	33	1	35	0	37	0	40	no
		39	DD	32	HA	3	29	1 - needle	30	yes	2	35	2	36	2	40	0	44	0	44	0	45	0	44	no
		40	OA	35	HA	7	35	2 - needle	50	yes	5	37	4	37	5	35	6	36	5	37	7	37	5	38	yes
		41	OA	50	HA	6	40	1 - needle	60	yes	4	42	3	43	3	42	2	44	2	44	4	45	2	45	no
		42	DD	18	PRP	5	30	1 - needle	25	no	4	31	4	36	3	38	1	39	0	38	0	41	0	41	no
		43	DD	40	HA	5	32	1 - needle	60	yes	5	36	4	36	1	39	1	41	1	43	0	43	0	44	no
		44	OA	60	HA	4	39	1 - needle	60	yes	4	42	3	44	2	44	1	43	2	43	0	44	1	44	no
		45	OA	42	HA	6	33	1 - needle	50	yes	4	33	5	34	3	33	4	32	2	32	2	31	2	32	yes
		46	OA	22	HA	7	41	2 - needle	60	yes	5	42	6	42	4	42	4	43	2	41	3	42	3	42	yes
		47	OA	62	HA	3	38	2 - needle	60	yes	3	42	3	42	1	43	2	44	1	43	0	43	0	43	no
		48	DD	32	HA	7	37	1 - needle	25	yes	6	42	5	43	3	43	3	45	2	44	2	44	2	44	no
		49	OA	71	HA	8	44	1 - needle	30	yes	7	45	6	45	6	45	3	45	3	45	3	45	2	45	no
		50	DD	19	PRP	2	24	1 - needle	25	no	2	26	2	29	1	31	0	30	0	35	0	38	0	39	no
		51	OA	39	HA	6	41	1 - needle	60	yes	6	42	5	42	5	43	4	42	4	44	3	44	2	44	no
		52	DD	18	PRP	4	29	1 - needle	25	no	3	32	3	32	3	37	2	40	2	45	0	45	0	45	no
		53	DD	36	PRP	5	31	1 - needle	30	no	4	32	4	36	2	39	2	41	3	40	0	44	0	44	no
		54	OA	58	HA	7	40	1 - needle	50	yes	6	42	5	42	3	43	1	44	1	43	2	45	1	44	no
		55	OA	87	HA	6	43	1 - needle	30	yes	5	43	2	43	3	44	2	43	2	43	3	43	2	43	no
		56	DD	38	PRP	5	23	1 - needle	30	no	6	25	5	26	4	32	2	37	1	40	1	40	1	39	no
		57	PP	49	HA	8	37	1 - needle	25	yes	7	42	5	44	5	43	4	44	4	44	3	44	4	43	no
		58	OA	64	HA	8	40	2 - needle	50	yes	6	43	5	41	6	42	6	42	7	43	5	39	5	41	yes
		59	OA	66	HA	7	39	1 - needle	50	yes	6	42	3	43	3	43	2	44	2	43	2	44	2	44	no
		60	OA	73	HA	6	45	1 - needle	50	yes	5	46	3	44	2	45	2	45	1	45	2	45	2	45	no
		61	DD	26	PRP	6	29	1 - needle	25	no	6	29	6	32	4	33	4	37	2	40	2	42	1	44	no
		62	DD	39	HA	7	39	2 - needle	50	yes	5	39	4	40	3	42	2	42	2	44	1	44	1	45	no
		63	DD	25	PRP	2	24	1 - needle	25	no	3	25	2	26	0	31	0	35	0	40	0	40	0	42	no
		64	OA	57	HA	6	44	2 - needle	60	yes	5	44	3	45	2	45	2	44	1	44	1	44	1	44	no
		65	OA	61	HA	8	42	1 - needle	50	yes	3	43	2	40	3	44	4	43	3	44	4	42	4	42	no
		66	DD	30	PRP	5	33	1 - needle	25	no	4	35	5	32	4	35	5	36	3	35	3	37	2	37	yes
		67	OA	62	HA	5	33	1 - needle	50	yes	3	33	3	33	2	35	2	37	2	37	1	35	2	38	yes
		68	DD	34	HA	8	29	1 - needle	25	yes	5	32	5	33	5	38	5	40	4	40	4	41	4	39	yes
		69	OA	51	HA	7	43	1 - needle	50	yes	6	44	5	42	4	44	4	45	3	44	3	44	3	44	no
		70	DD	26	HA	4	20	1 - needle	30	yes	3	25	2	26	2	30	2	34	1	36	1	36	0	36	no
		71	OA	62	HA	8	40	2 - needle	40	yes	7	44	6	44	6	44	5	43	5	44	5	43	4	44	yes
		72	OA	60	PRP	6	43	2 - needle	40	yes	6	44	4	44	4	43	4	45	3	44	3	43	2	44	no
		73	OA	43	HA	5	35	2 - needle	40	yes	5	38	5	38	3	41	3	39	1	40	2	42	1	42	no
		74	OA	66	HA	8	43	2 - needle	40	yes	6	44	4	42	5	43	3	41	4	41	3	44	3	43	no
		75	DD	34	PRP	7	19	1 - needle	30	yes	3	25	4	26	3	28	2	29	2	27	3	31	2	35	no
		76	DD	24	HA	4	20	1 - needle	25	yes	3	25	2	28	1	32	1	36	1	36	2	40	1	42	no
		77	DD	47	HA	8	34	1 - needle	30	yes	7	35	7	36	5	40	6	41	4	39	4	42	3	43	no
		78	DD	22	HA	5	18	1 - needle	30	yes	3	25	3	25	4	27	4	27	3	30	5	29	6	28	yes
		79	DD	36	PRP	4	20	1 - needle	25	yes	3	25	3	27	2	29	2	28	1	32	1	35	1	36	no
		80	DD	38	HA	2	19	1 - needle	25	yes	2	35	1	37	0	38	0	41	0	43	0	42	0	42	no
		81	DD	36	HA	4	25	1 - needle	30	yes	3	32	2	33	2	36	2	40	1	42	0	43	1	43	no
		82	DD	23	PRP	3	22	1 - needle	30	yes	3	35	3	35	3	35	2	36	1	36	2	37	1	37	yes
		83	DD	33	HA	4	19	1 - needle	25	yes	3	25	2	28	1	29	1	34	0	35	1	37	0	38	no
		84	OA	59	HA	8	38	2 - needle	40	yes	7	40	4	41	3	41	3	42	2	41	3	40	2	42	no
		85	OA	38	PRP	4	34	2 - needle	40	yes	4	35	3	36	2	38	2	40	1	39	2	41	1	41	no
		86	OA	55	HA	7	34	2 - needle	40	yes	7	40	4	40	4	41	2	40	2	42	2	40	2	41	no
		87	OA	73	HA	6	30	2 - needle	40	yes	4	33	3	33	3	37	3	41	4	40	3	41	2	40	no
		88	OA	43	HA	9	28	2 - needle	40	yes	7	35	6	33	6	32	7	31	7	34	8	34	8	35	yes
		89	DD	48	PRP	5	25	1 - needle	25	yes	4	30	3	30	4	32	4	33	3	35	2	36	2	38	no
		90	DD	37	HA	4	22	1 - needle	30	yes	3	26	2	31	1	30	1	34	2	35	1	35	1	35	no
		91	DD	35	HA	6	20	1 - needle	30	yes	3	28	1	32	1	35	0	35	0	37	2	40	1	39	no
		92	DD	34	PRP	4	26	1 - needle	30	yes	2	30	2	33	2	35	3	32	2	33	4	36	4	36	yes
		93	DD	22	HA	4	30	1 - needle	30	yes	3	35	4	33	3	36	2	40	1	40	2	41	0	41	no
		94	OA	65	PRP	7	44	1 - needle	40	yes	5	44	5	43	5	44	4	43	4	44	6	43	5	43	yes
		95	OA	63	HA	5	28	2 - needle	40	yes	4	29	1	34	2	35	2	35	1	41	2	40	2	41	no
		96	OA	49	PRP	8	32	2 - needle	40	yes	5	35	4	34	4	35	3	36	4	38	3	38	3	38	no
